# Supplementary material for: Cyclic GMP–AMP Synthase (cGAS) Deletion Reduces Severity in Bilateral Nephrectomy Mice through Changes in Neutrophil Extracellular Traps and Mitochondrial Respiration
Source: Biomedicines. 2023 Apr 18;11(4):1208. doi: 10.3390/biomedicines11041208 (PMC10136362; doi:10.3390/biomedicines11041208)
Supplement: Supplementary file 1 [file biomedicines-11-01208-s001.zip]

Archive with 1 entries (1 files):
- biomedicines-2288631-supplementary.pdf
